# Supplementary material for: Exogenous cystine increases susceptibility of drug-resistant Salmonella to gentamicin by promoting oxidation of glutathione metabolism and imbalance of intracellular redox levels
Source: Front Microbiol. 2025 Feb 7;16:1527480. doi: 10.3389/fmicb.2025.1527480 (PMC11843173; doi:10.3389/fmicb.2025.1527480)
Supplement: Supplementary file 3 [file Table_3.XLSX]

## Sheet: Sheet2
Name	FC	log2FC	Pvalue	VIP	Up.Down
Υ-Glutamylcysteine	66.0046	6.04449	6.22056e-10	1.8166	up
Cysteinylglycine	51.1281	5.67604	1.25355e-08	1.81707	up
S-(Methyl)Glutathione	47.2721	5.56292	1.94528e-07	1.16297	up
L-Glutathione (reduced)	40.6001	5.34341	5.71745e-08	1.1083	up
Cys-Gly	29.3135	4.8735	1.08641e-08	1.77465	up
N(6)-OH-Me-Adenosine	21.394	4.41913	1.60979e-08	1.7134	up
cAMP	20.6287	4.36658	0.00133463	1.54518	up
Normorphine	15.47	3.9514	1.06631e-07	1.96481	up
Acetylcysteine	14.6963	3.87738	1.18693e-06	1.732	up
L-Argininosuccinate	12.3684	3.62858	1.99079e-11	1.80041	up
Alloxan	12.1032	3.59731	2.29212e-05	1.84894	up
CMP-N-acetylneuraminate	11.8401	3.56561	3.69914e-09	1.31565	up
Epigallocatechin	10.1289	3.34041	3.73498e-08	1.30388	up
L-Glutathione oxidized	9.89183	3.30624	4.82426e-12	1.26412	up
Xanthurenic acid	8.14918	3.02665	2.01752e-09	1.62276	up
D-Homocysteine	7.93901	2.98896	8.11976e-05	1.46759	up
Dopamine	7.07479	2.82269	8.57535e-05	1.57404	up
L-cysteine	6.82709	2.77127	4.79811e-06	1.62884	up
Kynurenic acid	6.09811	2.60836	1.96556e-07	1.59009	up
Porphobilinogen	5.31185	2.40921	0.000234439	1.59385	up
5-Hydroxyindole-3-acetic acid	5.14633	2.36354	1.50214e-06	1.16038	up
(-)-Epigallocatechin	4.89531	2.2914	7.37835e-08	1.34607	up
Cyclohexylsulfamate	4.63321	2.21201	2.96279e-07	1.79892	up
S-Lactoyglutathione	3.56589	1.83426	0.0003442	1.55285	up
glutathione disulfide	2.93365	1.5527	2.79995e-09	1.07039	up
Glycyl-L-leucine	2.65302	1.40763	0.000186761	1.5713	up
S-Adenosylhomocysteine	2.42344	1.27706	0.000123006	1.19305	up
N-Acetylputrescine	2.16519	1.1145	0.00324549	1.01647	up
D-glutamine	2.06777	1.04807	6.75173e-05	1.52659	up
N-Acetylornithine	2.04032	1.0288	0.00100186	1.07179	up
6-Phosphogluconic acid	1.62946	0.70439	0.00622051	1.12643	up
L-Valine	1.55028	0.632525	0.00140059	1.39846	up
L-Threonine	1.27293	0.348151	0.00967726	1.26092	up
Palmitic Acid	0.433884	-1.20462	0.0105516	1.23746	down
S-Adenosyl-L-methionine	0.432833	-1.20812	0.00111383	1.32557	down
Phenylacetylglutamine	0.398771	-1.32637	0.0455578	1.05138	down
O-Succinyl-L-homoserine	0.396313	-1.33529	1.06736e-05	1.43266	down
UDP-galactose	0.389932	-1.3587	0.00745333	1.30548	down
2-Amino-1,3-octadecanediol	0.389912	-1.35878	0.0461045	1.06887	down
Palmitoylethanolamide	0.382466	-1.38659	0.00533677	1.13617	down
D-Alanyl-D-alanine	0.349649	-1.51602	1.06916e-06	1.41957	down
Methyl palmitate	0.336835	-1.56989	0.00151351	1.48968	down
Biliverdin	0.335158	-1.57709	0.00186643	1.17865	down
D-Ala-D-Ala	0.313601	-1.673	6.00483e-07	1.48852	down
Agmatine	0.311095	-1.68457	1.46031e-05	1.02995	down
Nicotinamide adenine dinucleotide	0.306009	-1.70835	1.15734e-05	1.32976	down
Stearic acid	0.291958	-1.77617	0.0147849	1.20461	down
dUDP	0.280746	-1.83266	0.00114834	1.29273	down
UDP	0.279879	-1.83712	8.76726e-08	1.4108	down
Acetyl-Coenzyme A	0.275396	-1.86042	0.000317562	1.39699	down
L-Tryptophan	0.273698	-1.86934	0.000394642	1.57206	down
D-Sphingosine	0.245181	-2.02808	0.00400125	1.18877	down
1-Palmitoylglycerol	0.226653	-2.14144	0.000888943	1.49676	down
Oleamide	0.226583	-2.14189	0.00197773	1.38024	down
Epinephrine	0.214116	-2.22353	1.86104e-05	1.7472	down
N-Acetyl-Asp-Glu	0.212395	-2.23518	6.49028e-08	1.43432	down
1-Stearoylglycerol	0.20805	-2.265	0.00750553	1.31865	down
Pyridoxine	0.198557	-2.33238	1.33675e-08	1.67884	down
Glycerol 1-hexadecanoate	0.134079	-2.89884	9.57412e-05	1.41222	down
Pantothenic acid	0.130378	-2.93923	4.47582e-08	1.81125	down
(5-L-Glutamyl)-L-Amino Acid	0.116856	-3.09719	1.001e-08	1.72308	down
Biotin	0.0938011	-3.41425	0.0034303	1.27935	down
alpha-Ketoglutaric acid	0.0920001	-3.44222	3.59802e-06	1.73876	down
Astaxanthin	0.0845235	-3.5645	0.0328375	1.3261	down
2-Arachidonoyl glycerol	0.0785243	-3.67072	0.00107634	1.5213	down
Biopterin	0.0521885	-4.26012	1.16025e-07	1.80378	down
Psoralidin	0.0325399	-4.94165	5.38254e-08	1.40922	down
Name	FC	log2FC	Pvalue	VIP	Up.Down
5-Methoxyindoleacetic acid	37.4119	5.22543	1.63645e-06	1.22891	up
Nicotinuric Acid	14.3764	3.84563	2.81345e-06	1.44985	up
5-Methyl-2'-deoxycytidine	12.5031	3.64421	8.38933e-07	1.4948	up
dCDP	9.62958	3.26747	9.34061e-06	1.03022	up
4-Oxoproline	8.99914	3.16979	1.66376e-11	1.52273	up
acetoacetate	5.65896	2.50054	9.10732e-06	1.55557	up
Glutathione	4.88347	2.28791	3.38494e-09	1.11061	up
4-Acetamidobutanoic acid	3.37696	1.75572	4.58611e-07	1.22602	up
L-Dopa	2.98411	1.5773	0.00469914	1.17346	up
L-Malate	2.74148	1.45495	0.00730897	1.0547	up
Thymidine	2.72082	1.44404	7.96337e-05	1.30543	up
Phenylpyruvic acid	2.5944	1.3754	6.36799e-05	1.38218	up
Trehalose	2.29802	1.20039	0.013561	1.14227	up
Malic acid	2.29026	1.19551	0.00398444	1.21761	up
4-Hydroxybutyric acid (GHB)	2.2675	1.1811	2.2974e-06	1.39778	up
Deoxycholic acid	2.18395	1.12694	0.00329121	1.14942	up
Chenodeoxycholic Acid	2.08224	1.05814	0.00504113	1.11826	up
DHICA	2.05981	1.04251	0.000362558	1.20409	up
Fumaric acid	1.73449	0.794515	0.000245921	1.15933	up
IDP	0.455724	-1.13377	4.27528e-05	1.60304	down
Uridine	0.451594	-1.1469	0.000429182	1.44777	down
LPA 3:0	0.446809	-1.16227	1.71343e-05	1.36518	down
Adenosine diphosphate ribose	0.44629	-1.16395	0.00815515	1.04491	down
Oxaceprol	0.444175	-1.1708	0.000144021	1.3172	down
Υ-Aminobutyric acid (GABA)	0.423217	-1.24053	2.15256e-06	1.30786	down
D-Glucose 6-phosphate	0.415149	-1.2683	2.19021e-05	1.46334	down
D-Mannose 6-phosphate	0.415149	-1.2683	2.19021e-05	1.46334	down
2-Aminoadipic acid	0.411673	-1.28043	4.73661e-07	1.41601	down
N-acetyl-L-ornithine	0.402855	-1.31167	0.00031387	1.23453	down
5'-Deoxy-5'-(Methylthio)Adenosine	0.40177	-1.31556	1.37817e-05	1.03225	down
4-Pyridoxic acid	0.401642	-1.31602	3.93286e-05	1.52709	down
Taurochenodeoxycholic acid	0.391053	-1.35456	5.61641e-05	1.13406	down
Dimethylallyl pyrophosphate	0.377027	-1.40726	0.000340108	1.22448	down
Hydroquinone	0.374092	-1.41854	0.000486894	1.48579	down
D-Phenylalanine	0.36699	-1.44619	1.74493e-05	1.60695	down
Sedoheptulose 7-phosphate	0.346632	-1.52853	2.03131e-09	1.47324	down
Quinic acid	0.331554	-1.59268	3.29304e-05	1.62364	down
Ribulose-5-phosphate	0.319565	-1.64582	5.21499e-06	1.38876	down
dTMP	0.312735	-1.67699	0.00369797	1.0446	down
N-Acetyl-1-aspartylglutamic acid	0.300589	-1.73414	6.9431e-05	1.29142	down
dAMP	0.290743	-1.78219	0.0151011	1.32179	down
Uric Acid	0.268962	-1.89453	1.39728e-07	1.41495	down
6-Thioinosine-phosphate	0.21031	-2.24941	1.99153e-05	1.49584	down
D-Xylulose 5-phosphate	0.204043	-2.29305	0.00178204	1.21615	down
D-Ribulose 5-phosphate	0.192518	-2.37693	2.3677e-06	1.48339	down
D-Glucosamine	0.190948	-2.38875	9.97767e-05	1.35163	down
16-Hydroxyhexadecanoic acid	0.18182	-2.45941	0.00674272	1.08321	down
Dihydroxyacetone phosphate	0.174266	-2.52064	0.000339839	1.49683	down
Cytidine 5'-diphosphate	0.165842	-2.59212	0.000995707	1.16415	down
LPA 16:0	0.140179	-2.83466	0.000202052	1.37426	down
LPA 14:0	0.0803144	-3.6382	1.0657e-05	1.29433	down
2-Lysolecithin	0.0756672	-3.72419	3.36199e-05	1.30767	down
Sedoheptulose 1,7-bisphosphate	0.0663998	-3.91268	0.000425817	1.33063	down
Ascorbic acid	0.0494731	-4.33721	2.5283e-05	1.54713	down
2-Ketoadipic acid	0.0322033	-4.95665	5.57474e-06	1.47183	down
